# Supplementary material for: Epidemiology of cardiovascular diseases related admissions in a referral hospital in the South West region of Cameroon: A cross-sectional study in sub-Saharan Africa
Source: PLoS One. 2019 Dec 19;14(12):e0226644. doi: 10.1371/journal.pone.0226644 (PMC6922399; doi:10.1371/journal.pone.0226644)
Supplement: S1 Database — (XLSX) [file pone.0226644.s001.xlsx]

## Sheet: Sheet1
NUMBER	AGE	SEX	STROKE	HEART FAILURE	HYPERTENSION	AMI	VTE	PERICARDIAL	ARRHYTHMIA	DURATION	DEATH
503	40	1	2	2	1	2	2	2	2	11	1
502	83	1	2	1	2	2	2	2	2	6	2
501	74	1	2	1	2	2	2	2	2	11	1
500	76	1	1	2	2	2	2	2	2	12	1
499	50	1	1	2	2	2	2	2	2	10	1
498	78	1	2	1	2	2	2	2	2	10	1
497	48	1	1	2	2	2	2	2	2	4	1
496	44	1	1	2	2	2	2	2	2	24	1
495	74	1	2	2	1	2	2	2	2	5	1
494	74	1	2	1	2	2	2	2	2	9	1
493	53	1	2	1	2	2	2	2	2	6	1
492	61	1	1	2	2	2	2	2	2	12	1
491	90	1	2	1	2	2	2	2	2	11	1
490	70	1	2	1	2	2	2	2	2	1	2
489	71	1	2	1	2	2	2	2	2	3	2
487	57	1	1	2	2	2	2	2	2	9	1
486	60	1	1	2	2	2	2	2	2	4	1
485	58	1	2	2	1	2	2	2	2	7	1
484	55	1	1	2	2	2	2	2	2	7	2
483	60	1	2	1	2	2	2	2	2	1	1
482	42	1	2	2	1	2	2	2	2	3	1
481	81	1	2	1	2	2	2	2	2	13	1
480	40	1	1	2	2	2	2	2	2	3	2
479	36	1	2	1	1	2	2	2	2	9	1
478	85	1	2	2	1	2	2	2	2	3	1
477	57	1	1	2	2	2	2	2	2	3	1
476	44	1	1	2	2	2	2	2	2	12	1
475	46	1	2	1	2	2	2	2	2	9	1
474	42	1	2	1	2	2	2	2	2	9	1
473	44	1	1	2	2	2	2	2	2	4	1
472	46	1	1	2	2	2	2	2	2	11	1
471	52	1	2	1	2	2	2	2	2	2	1
470	64	1	2	1	2	2	2	2	2	1	2
469	70	1	2	1	2	2	2	2	2	18	1
468	102	1	2	1	1	2	2	2	2	2	1
467	44	1	1	2	2	2	2	2	2	2	1
466	56	1	1	2	2	2	2	2	2	12	1
465	50	1	1	2	1	2	2	2	2	1	2
464	33	1	2	2	1	2	2	2	2	1	1
463	50	1	1	2	2	2	2	2	2	11	1
462	50	1	2	2	1	2	2	2	2	6	1
461	42	1	1	2	2	2	2	2	2	14	1
460	71	1	1	2	2	2	2	2	2	7	1
459	54	1	1	2	2	2	2	2	2	5	1
458	76	1	2	1	2	2	2	2	2	7	2
457	76	1	2	1	2	2	2	2	2	1	2
456	50	1	2	1	2	2	2	2	2	1	2
455	79	1	2	2	2	2	2	2	1	1	1
454	61	1	1	2	2	2	2	2	2	11	1
453	44	1	2	1	2	2	2	2	2	14	1
452	53	1	1	2	1	2	2	2	2	7	1
451	86	1	1	2	2	2	2	2	2	6	1
450	50	1	2	1	2	2	2	2	2	8	1
449	62	1	1	2	2	2	2	2	2	7	1
448	63	1	1	2	2	2	2	2	2	3	1
447	57	1	2	1	2	2	2	2	2	6	1
446	37	1	2	1	2	2	2	2	2	8	1
445	90	1	2	1	2	2	2	2	2	7	1
444	51	1	2	1	1	2	2	2	2	10	1
443	92	1	2	1	2	2	2	2	1	6	1
442	55	1	1	2	2	2	2	2	2	11	1
4420	77	1	1	2	2	2	2	2	2	1	2
441	43	1	2	1	2	2	2	2	2	14	1
440	56	1	1	2	2	2	2	2	2	6	2
439	59	1	1	2	2	2	2	2	2	14	1
438	39	1	2	2	1	2	2	2	2	4	1
437	61	1	2	1	2	2	2	2	2	11	2
436	80	1	2	1	2	2	2	2	2	2	2
435	51	1	2	2	2	1	2	2	2	4	1
434	80	1	1	2	2	2	2	2	2	1	2
433	24	1	2	2	2	2	2	1	2	3	2
432	70	1	2	1	2	2	2	2	2	7	1
431	65	1	1	2	2	2	2	2	2	8	1
430	62	1	1	2	2	2	2	2	2	9	1
429	67	1	1	2	2	2	2	2	2	5	1
428	60	1	2	1	2	2	2	2	2	7	1
427	46	1	1	2	2	2	2	2	2	4	1
426	80	1	2	1	2	2	2	2	2	14	1
425	71	1	1	2	2	2	2	2	2	9	1
424	78	1	2	1	2	2	2	2	2	6	1
423	43	1	2	1	2	2	2	2	2	10	1
422	74	1	1	2	2	2	2	2	2	6	1
421	55	1	1	2	2	2	2	2	2	2	1
420	48	1	2	1	2	2	2	2	2	5	1
419	70	1	2	1	2	2	2	2	2	4	2
418	70	1	2	1	2	2	2	2	2	7	1
417	35	1	1	2	2	2	2	2	2	1	2
416	62	1	1	2	2	2	2	2	2	7	1
415	42	1	2	2	1	2	2	2	2	4	1
414	72	1	1	2	2	2	2	2	2	5	1
413	64	1	2	1	2	2	2	2	2	9	1
412	39	1	2	2	1	2	2	2	2	14	1
411	51	1	2	2	1	2	2	2	2	4	1
410	53	1	1	2	2	2	2	2	2	1	1
409	35	1	2	2	1	2	2	2	2	4	1
408	53	1	1	2	2	2	2	2	2	10	1
407	45	1	1	2	2	2	2	2	2	3	2
406	70	1	1	2	2	2	2	2	2	1	2
405	85	1	2	1	2	2	2	2	2	12	1
404	51	1	2	1	2	2	2	2	2	4	1
403	63	1	1	2	2	2	2	2	2	9	1
402	70	1	1	2	2	2	2	2	2	13	1
401	51	1	2	2	1	2	2	2	2	2	2
400	74	1	2	2	1	2	2	2	2	1	2
399	70	1	2	1	2	2	2	2	2	9	1
398	59	1	2	1	2	2	2	2	2	9	1
397	44	1	1	2	2	2	2	2	2	37	2
396	39	1	2	1	2	2	2	2	2	14	1
395	39	1	1	2	2	2	2	2	2	12	1
394	70	1	2	1	2	2	2	2	2	9	2
393	37	1	2	2	2	2	1	2	2	12	1
392	65	1	1	2	2	2	2	2	2	6	1
391	56	1	2	2	1	2	2	2	2	2	1
390	70	1	1	2	2	2	2	2	2	9	1
389	57	1	1	2	2	2	2	2	2	8	1
388	80	1	1	2	2	2	2	2	2	1	2
387	40	1	2	2	1	2	2	2	2	13	1
386	79	1	2	2	2	1	2	2	2	4	1
385	44	1	2	2	1	2	2	2	2	6	1
384	70	1	2	1	2	2	2	2	2	1	2
383	64	1	1	2	2	2	2	2	2	6	1
382	54	1	2	2	1	2	2	2	2	2	1
381	77	1	2	2	2	2	1	2	2	17	1
380	55	1	2	1	2	2	2	2	2	14	1
379	52	1	2	1	2	2	2	2	2	13	1
378	30	1	2	1	2	2	2	2	2	12	1
377	80	1	1	2	2	2	2	2	2	8	1
376	70	1	1	2	2	2	2	2	2	1	2
375	60	1	1	2	2	2	2	2	2	14	1
374	65	1	1	2	2	2	2	2	2	14	1
373	63	1	1	2	2	2	2	2	2	10	1
372	59	1	2	1	2	2	2	2	2	5	1
371	27	1	2	1	2	2	2	2	2	3	1
370	23	1	2	1	2	2	2	2	2	27	1
360	37	1	2	1	2	2	2	2	2	14	1
359	64	1	2	2	2	1	2	2	2	8	1
358	68	1	2	2	2	2	1	2	2	12	1
357	78	1	2	1	2	2	2	2	2	5	1
356	62	1	1	2	2	2	2	2	2	7	1
355	70	1	2	2	1	2	2	2	2	1	1
354	87	1	1	2	2	2	2	2	2	11	1
353	86	1	2	1	2	2	2	2	2	14	1
352	64	1	1	2	2	2	2	2	2	1	2
351	44	1	2	2	2	2	1	2	2	34	1
350	30	1	2	2	2	2	1	2	2	14	1
349	56	1	2	2	2	2	1	2	2	5	1
348	40	1	2	2	1	2	2	2	2	8	1
347	80	1	1	2	2	2	2	2	2	11	1
346	56	1	1	2	2	2	2	2	2	12	1
345	75	1	2	2	2	2	1	2	2	10	2
344	59	1	2	1	2	2	2	2	2	14	1
343	81	1	1	2	2	2	2	2	2	10	2
342	39	1	1	2	2	2	2	2	2	14	1
341	51	1	2	2	1	2	2	2	2	3	1
340	44	1	1	2	2	2	2	2	2	14	1
339	52	1	2	2	1	2	2	2	2	4	1
338	54	1	2	2	1	2	2	2	2	4	1
337	53	1	2	1	2	2	2	2	2	1	2
336	56	1	2	1	2	2	2	2	2	4	1
335	49	1	2	1	2	2	2	2	2	14	1
334	82	1	1	2	2	2	2	2	2	3	2
332	40	1	2	2	1	2	2	2	2	11	1
331	68	1	2	1	2	2	2	2	2	4	1
330	60	1	1	2	2	2	2	2	2	1	1
329	48	1	1	2	2	2	2	2	2	6	2
328	78	1	2	1	2	2	2	2	2	9	1
327	71	1	1	2	2	2	2	2	2	6	1
326	53	1	2	1	2	2	2	2	2	13	1
325	62	2	2	1	2	2	2	2	2	7	1
324	74	2	2	1	2	2	2	2	2	2	1
323	72	2	2	1	2	2	2	2	2	4	1
322	58	2	2	2	1	2	2	2	2	3	1
321	75	2	2	2	1	2	2	2	2	3	1
320	41	2	2	2	2	2	1	2	2	14	1
319	60	2	2	1	2	2	2	2	2	6	1
318	45	2	2	2	1	2	2	2	2	1	1
317	71	2	2	1	2	2	2	2	2	6	1
316	60	2	2	1	2	2	2	2	2	5	1
315	74	2	2	1	2	2	2	2	2	14	1
314	51	2	2	1	2	2	2	2	2	14	2
313	61	2	2	1	2	2	2	2	2	12	1
312	37	2	2	1	2	2	2	2	2	1	2
311	69	2	2	2	1	2	2	2	2	1	1
310	54	2	2	1	2	2	2	2	2	10	1
309	65	2	2	2	1	2	2	2	2	5	1
308	53	2	2	1	2	2	2	2	2	14	1
307	36	2	2	1	2	2	2	2	2	5	1
306	24	2	2	1	2	2	2	2	2	13	1
305	60	2	2	1	2	2	2	2	2	10	1
304	50	2	2	1	2	2	2	2	2	5	1
303	67	2	2	1	2	2	2	2	2	2	1
302	61	2	2	1	2	2	2	2	2	9	1
301	70	2	2	1	2	2	2	2	2	3	1
300	51	2	2	2	1	2	2	2	2	2	1
299	64	2	2	2	1	2	2	2	2	1	2
298	50	2	2	2	2	2	1	2	2	11	1
297	46	2	1	2	2	2	2	2	2	8	1
296	66	2	2	1	2	2	2	2	2	22	1
295	74	2	1	2	2	2	2	2	2	2	2
294	73	2	1	2	2	2	2	2	2	13	1
293	60	2	1	2	2	2	2	2	2	3	1
292	29	2	2	2	1	2	2	2	2	7	1
291	42	2	2	2	1	2	2	2	2	1	1
290	63	2	2	2	1	2	2	2	2	3	1
289	35	2	2	2	1	2	2	2	2	3	1
287	58	2	2	2	2	2	1	2	2	7	1
2891	48	2	2	1	2	2	2	2	2	10	1
288	40	2	1	2	2	2	2	2	2	15	1
2871	54	2	2	1	2	2	2	2	2	27	1
286	70	2	2	1	2	2	2	2	2	5	1
285	56	2	2	1	2	2	2	2	2	6	1
284	68	2	2	2	2	2	2	1	2	21	1
283	86	2	1	2	2	2	2	2	2	10	1
282	35	2	2	1	2	2	2	2	2	0	1
281	66	2	2	1	2	2	2	2	2	10	2
280	32	2	2	2	1	2	2	2	2	11	1
279	59	2	1	2	2	2	2	2	2	11	1
278	50	2	2	2	1	2	2	2	2	5	1
276	78	2	2	1	2	2	2	2	2	5	1
275	50	2	1	2	2	2	2	2	2	4	1
274	38	2	2	1	2	2	2	2	2	14	1
273	75	2	1	2	2	2	2	2	2	5	1
272	56	2	2	1	2	2	2	2	2	3	1
271	67	2	2	2	1	2	2	2	2	7	1
270	27	2	2	2	1	2	2	2	2	9	1
269	80	2	2	1	2	2	2	2	2	14	1
268	27	2	2	2	1	2	2	2	2	2	1
267	90	2	1	2	2	2	2	2	2	7	2
265	60	2	2	2	2	2	1	1	2	16	2
264	58	2	2	1	2	2	2	2	2	23	1
263	60	2	2	1	2	2	2	2	2	29	1
262	86	2	2	1	2	2	2	2	2	0	2
261	45	2	2	2	1	2	2	2	2	4	1
260	54	2	2	1	2	2	2	2	2	20	1
259	63	2	1	2	2	2	2	2	2	12	1
258	47	2	2	2	1	2	2	2	2	7	1
257	60	2	2	1	2	2	2	2	2	7	2
256	41	2	1	2	2	2	2	2	2	2	2
255	23	2	2	2	1	2	2	2	2	3	1
254	70	2	1	2	2	2	2	2	2	8	1
253	36	2	2	2	1	2	2	2	2	2	1
252	70	2	1	2	2	2	2	2	2	4	1
251	60	2	2	2	1	2	2	2	2	2	1
250	80	2	1	2	2	2	2	2	2	12	1
249	56	2	2	2	1	2	2	2	2	4	1
248	50	2	2	2	1	2	2	2	2	5	1
247	62	2	2	2	1	2	2	2	2	7	1
246	66	2	2	2	1	2	2	2	2	7	1
245	34	2	2	2	1	2	2	2	2	3	1
244	80	2	1	2	2	2	2	2	2	14	1
243	82	2	1	2	2	2	2	2	2	6	1
242	70	2	2	1	2	2	2	2	2	7	1
241	74	2	1	2	2	2	2	2	2	14	1
240	42	2	2	2	1	2	2	2	2	5	1
239	89	2	2	1	2	2	2	2	2	16	1
238	50	2	2	2	1	2	2	2	2	1	1
237	51	2	1	2	2	2	2	2	2	13	1
236	67	2	2	1	2	2	2	2	2	9	1
235	46	2	2	1	2	2	2	2	2	24	1
234	36	2	1	2	2	2	2	2	2	7	1
231	82	2	2	1	2	2	2	2	2	7	1
230	72	2	2	1	2	2	2	2	2	13	1
229	50	2	1	2	2	2	2	2	2	7	1
228	46	2	2	1	2	2	2	2	2	4	1
227	22	2	2	2	1	2	2	2	2	4	1
226	62	2	2	1	2	2	2	2	2	9	1
225	56	2	2	2	1	2	2	2	2	7	1
224	82	2	2	1	2	2	2	2	2	2	1
223	52	2	2	2	1	2	2	2	2	4	1
221	53	2	1	2	2	2	2	2	2	10	1
220	85	2	2	1	2	2	2	2	2	1	1
219	26	2	2	1	2	2	2	2	2	9	2
218	40	2	2	2	1	2	2	2	2	7	1
217	42	2	2	2	1	2	2	2	2	7	1
216	59	2	2	1	2	2	2	2	2	0	2
215	70	2	2	2	1	2	2	2	2	5	1
214	59	2	2	1	2	2	2	2	2	4	1
213	28	2	2	2	1	2	2	2	2	7	1
212	59	2	2	2	1	2	2	2	2	0	1
211	64	2	2	1	2	2	2	2	2	7	1
210	34	2	1	2	2	2	2	2	2	7	2
209	74	2	2	2	2	2	2	2	1	19	1
208	65	2	2	1	2	2	2	2	2	7	1
207	40	2	2	2	1	2	2	2	2	6	1
206	54	2	2	1	2	2	2	2	2	6	1
205	80	2	1	2	2	2	2	2	2	7	1
204	80	2	2	1	2	2	2	2	2	5	1
203	74	2	2	2	1	2	2	2	2	5	1
202	68	2	2	2	1	2	2	2	2	3	1
201	31	2	2	2	1	2	2	2	2	4	1
200	66	2	2	2	1	2	2	2	2	2	1
199	87	2	2	1	2	2	2	2	2	13	1
198	62	2	2	2	2	2	2	2	1	1	2
197	18	2	2	2	1	2	2	2	2	6	1
196	94	2	1	2	2	2	2	2	2	1	2
195	66	2	2	2	2	1	2	2	2	4	1
194	40	2	1	2	2	2	2	2	2	0	1
193	56	2	2	1	2	2	2	2	2	3	1
192	59	2	1	2	2	2	2	2	2	2	2
191	38	2	2	2	1	2	2	2	2	7	1
190	57	2	2	2	1	2	2	2	2	2	2
189	92	2	1	2	2	2	2	2	2	10	1
188	51	2	1	2	2	2	2	2	2	13	1
187	74	2	2	1	2	2	2	2	2	8	1
186	38	2	2	1	2	2	2	2	2	8	2
185	78	2	2	1	2	2	2	2	2	11	1
184	37	2	1	2	2	2	2	2	2	14	1
183	78	2	2	1	2	2	2	2	2	2	2
182	34	2	1	2	2	2	2	2	2	18	1
181	58	2	2	1	2	2	2	2	2	9	2
180	56	2	2	1	2	2	2	2	2	3	1
179	48	2	1	2	2	2	2	2	2	15	1
178	48	2	1	2	2	2	2	2	2	4	2
177	61	2	2	1	2	2	2	2	2	7	1
176	64	2	1	2	2	2	2	2	2	9	1
175	76	2	2	1	2	2	2	2	2	3	1
174	72	2	1	2	2	2	2	2	2	7	1
173	70	2	2	2	1	2	2	2	2	3	1
172	63	2	2	2	2	2	1	2	2	6	1
171	58	2	1	2	2	2	2	2	2	6	1
170	65	2	1	2	2	2	2	2	2	9	1
169	27	2	2	2	1	2	2	2	2	12	1
168	80	2	1	2	2	2	2	2	2	7	1
167	50	2	2	1	2	2	2	2	2	2	1
166	57	2	2	1	2	2	2	2	2	7	1
165	70	2	1	2	2	2	2	2	2	13	1
164	75	2	2	1	2	2	2	2	2	2	1
163	53	2	2	1	2	2	2	2	2	9	1
162	83	2	2	2	1	2	2	2	2	19	1
161	42	2	2	2	1	2	2	2	2	3	1
160	50	2	2	1	2	2	2	2	2	9	1
159	76	2	1	2	2	2	2	2	2	14	1
158	36	2	2	2	1	2	2	2	2	17	1
157	40	2	2	1	2	2	2	2	2	6	1
156	78	2	2	2	1	2	2	2	2	8	1
155	42	2	2	2	2	2	1	2	2	8	1
154	76	2	2	1	2	2	2	2	2	7	2
153	61	2	2	2	1	2	2	2	2	1	2
152	69	2	2	1	2	2	2	2	2	10	2
151	54	2	1	2	2	2	2	2	2	12	1
150	51	2	1	2	2	2	2	2	2	2	1
149	67	2	2	2	1	2	2	2	2	8	2
148	47	2	2	2	1	2	2	2	2	4	1
147	48	2	1	2	2	2	2	2	2	9	1
146	71	2	1	2	2	2	2	2	2	3	2
145	57	2	2	2	1	2	2	2	2	2	1
144	40	2	2	1	2	2	2	2	2	7	1
143	49	2	2	2	1	2	2	2	2	4	1
142	49	2	1	2	2	2	2	2	2	11	1
141	75	2	1	2	2	2	2	2	2	10	2
140	67	2	2	1	2	2	2	2	2	9	1
139	66	2	2	2	1	2	2	2	2	6	1
138	60	2	1	2	2	2	2	2	2	5	2
137	80	2	1	2	2	2	2	2	2	15	1
136	83	2	2	1	2	2	2	2	2	13	1
135	78	2	1	2	2	2	2	2	2	10	1
134	61	2	1	2	2	2	2	2	2	14	1
133	76	2	2	1	2	2	2	2	2	4	1
132	39	2	1	2	2	2	2	2	2	11	1
131	25	2	2	2	1	2	2	2	2	5	1
130	72	2	2	1	2	2	2	2	2	6	1
129	65	2	1	2	2	2	2	2	2	9	2
128	73	2	1	2	2	2	2	2	2	2	2
127	78	2	1	2	2	2	2	2	2	10	1
126	84	2	2	1	2	2	2	2	2	3	2
125	67	2	2	1	2	2	2	2	2	5	1
124	60	2	1	2	2	2	2	2	2	11	1
123	38	2	1	2	2	2	2	2	2	7	1
122	34	2	2	2	1	2	2	2	2	5	1
121	100	2	2	1	2	2	2	2	2	4	1
120	39	2	2	2	2	2	1	2	2	7	1
119	53	2	1	2	2	2	2	2	2	3	1
118	70	2	1	2	2	2	2	2	2	1	1
117	80	2	1	2	2	2	2	2	2	10	2
116	23	2	2	2	1	2	2	2	2	4	1
115	72	2	1	2	2	2	2	2	2	11	1
114	63	2	2	1	2	2	2	2	2	6	1
113	43	2	2	2	1	2	2	2	2	9	1
112	46	2	2	2	1	2	2	2	2	2	1
111	80	2	1	2	2	2	2	2	2	14	1
110	84	2	2	2	1	2	2	2	2	14	2
109	46	2	2	2	1	2	2	2	2	5	1
108	42	2	2	2	1	2	2	2	2	6	1
107	62	2	1	2	2	2	2	2	2	14	1
106	85	2	2	1	2	2	2	2	2	6	1
105	73	2	1	2	2	2	2	2	2	11	1
104	68	2	1	2	2	2	2	2	2	10	1
103	48	2	2	2	2	2	1	2	2	7	1
102	59	2	2	2	1	2	2	2	2	7	1
101	26	2	2	1	2	2	2	2	2	10	1
100	48	2	1	2	2	2	2	2	2	7	1
99	32	2	2	1	2	2	2	2	2	5	1
98	40	2	1	2	2	2	2	2	2	2	2
97	69	2	2	1	2	2	2	2	2	2	1
96	80	2	1	2	2	2	2	2	2	2	2
95	52	2	2	1	2	2	2	2	2	14	1
94	80	2	1	2	2	2	2	2	2	7	1
93	52	2	2	1	2	2	2	2	2	16	1
92	80	2	1	2	2	2	2	2	2	7	1
91	55	2	1	2	2	2	2	2	2	11	1
90	75	2	1	2	2	2	2	2	2	10	2
89	26	2	2	2	2	2	1	2	2	5	1
88	37	2	2	2	1	2	2	2	2	8	1
87	54	2	2	1	2	2	2	2	2	5	1
86	35	2	1	2	2	2	2	2	2	4	1
85	38	2	2	2	1	2	2	2	2	12	1
84	50	2	1	2	2	2	2	2	2	14	1
83	38	2	2	2	1	2	2	2	2	2	1
82	60	2	2	1	2	2	2	2	2	14	1
81	45	2	2	2	1	2	2	2	2	9	1
80	41	2	2	2	2	2	1	2	2	9	1
79	75	2	2	1	2	2	2	2	2	1	1
78	60	2	1	2	2	2	2	2	2	1	1
77	50	2	2	2	2	2	1	2	2	11	1
76	55	2	1	2	2	2	2	2	2	10	1
75	70	2	2	1	2	2	2	2	2	4	1
74	62	2	2	1	2	2	2	2	2	6	1
73	80	2	2	2	1	2	2	2	2	4	1
72	63	2	2	1	2	2	2	2	2	3	1
71	70	2	1	2	2	2	2	2	2	11	1
70	51	2	2	1	2	2	2	2	2	4	1
69	40	2	1	2	2	2	2	2	2	1	2
68	31	2	2	2	2	2	1	2	2	11	1
67	80	2	2	1	2	2	2	2	2	2	2
66	65	2	2	2	2	2	2	2	1	1	1
65	75	2	2	1	2	2	2	2	2	5	1
64	40	2	2	2	1	2	2	2	2	1	1
63	42	2	2	1	2	2	2	2	2	14	1
62	58	2	1	2	2	2	2	2	2	2	14
61	80	2	1	2	2	2	2	2	2	7	1
60	35	2	2	2	1	2	2	2	2	10	1
59	50	2	2	2	2	2	1	2	2	14	1
58	33	2	2	2	2	2	1	2	2	6	1
57	58	2	2	2	1	2	2	2	2	5	1
56	39	2	2	1	2	2	2	2	2	3	1
55	44	2	2	2	1	2	2	2	2	2	1
54	62	2	2	2	2	2	1	2	2	6	1
53	67	2	2	1	2	2	2	2	2	4	1
52	75	1	2	2	2	2	2	2	2	8	1
51	60	2	2	1	2	2	2	2	2	10	1
50	86	2	2	1	2	2	2	2	2	8	1
49	70	2	2	1	2	2	2	2	2	7	1
48	54	2	2	1	2	2	2	2	2	7	1
47	60	2	2	1	2	2	2	2	2	1	2
46	43	2	1	2	2	2	2	2	2	11	2
45	37	2	2	2	1	2	2	2	2	14	1
44	75	2	1	2	2	2	2	2	2	5	1
43	77	2	1	2	2	2	2	2	2	5	1
42	83	2	2	1	2	2	2	2	2	5	1
41	50	2	1	2	2	2	2	2	2	5	2
40	33	2	2	2	1	2	2	2	2	4	1
39	52	2	2	1	2	2	2	2	2	3	1
38	72	2	2	1	2	2	2	2	2	2	1
37	35	2	1	2	2	2	2	2	2	1	1
36	76	2	2	1	2	2	2	2	2	11	1
35	37	2	2	1	2	2	2	2	2	9	1
34	74	2	2	1	2	2	2	2	2	4	1
33	86	2	2	1	2	2	2	2	2	3	2
32	80	2	2	1	2	2	2	2	2	1	2
31	53	2	1	2	2	2	2	2	2	7	1
30	67	2	2	1	2	2	2	2	2	9	1
29	66	2	2	2	1	2	2	2	2	6	1
28	16	2	2	2	1	2	2	2	2	6	1
27	60	2	2	1	2	2	2	2	2	9	1
26	65	2	1	2	2	2	2	2	2	0	1
25	61	2	2	1	2	2	2	2	2	10	1
24	75	2	2	1	2	2	2	2	2	4	1
23	80	2	2	1	2	2	2	2	2	6	2
22	40	2	1	2	2	2	2	2	2	6	1
21	73	2	2	1	2	2	2	2	2	7	1
20	64	2	2	2	1	2	2	2	2	3	1
19	52	2	2	2	1	2	2	2	2	3	1
18	29	2	1	2	2	2	2	2	2	25	1
17	78	1	2	1	2	2	2	2	2	12	1
1701	55	1	2	2	2	2	1	2	2	8	1
16	57	1	1	2	2	2	2	2	2	5	1
1601	41	1	1	2	2	2	2	2	2	9	1
15	40	1	2	1	2	2	2	2	2	9	1
1501	72	1	2	1	2	2	2	2	2	13	2
14	80	1	1	2	2	2	2	2	2	12	1
1401	65	1	2	1	2	2	2	2	2	14	1
13	78	1	2	1	2	2	2	2	2	5	1
1301	58	1	2	1	2	2	2	2	2	11	1
12	65	1	1	2	2	2	2	2	2	2	2
1201	80	1	2	2	1	2	2	2	2	0	1
11	68	1	1	2	2	2	2	2	2	9	1
1101	55	1	1	2	2	2	2	2	2	8	1
10	76	1	2	1	2	2	2	2	2	5	1
1001	35	1	2	2	1	2	2	2	2	3	1
9	69	1	1	2	2	2	2	2	2	11	1
8	48	1	2	1	2	2	2	2	2	13	1
7	59	1	2	1	2	2	2	2	2	2	1
6	81	1	2	1	2	2	2	2	2	6	1
5	59	1	2	1	2	2	2	2	2	10	1
4	57	1	2	1	2	2	2	2	2	10	1
3	69	1	1	2	2	2	2	2	2	11	1
2	72	1	2	1	2	2	2	2	2	7	1
1	60	1	2	1	2	2	2	2	2	13	1
101	44	1	2	2	1	2	2	2	2	0	1
